# Supplementary material for: Mendelian randomization to explore the direct or mediating associations between socioeconomic status and lung cancer
Source: Front Oncol. 2023 May 3;13:1143059. doi: 10.3389/fonc.2023.1143059 (PMC10189779; doi:10.3389/fonc.2023.1143059)
Supplement: Supplementary file 1 [file Table_1.xlsx]

## Sheet: Table S1
Supplementary table S1. Summary statistics of exposure.
Exposure	SNPs(n)	Sample	R2(%)	F	Population	PMID
Income	48	397751	0.49	40.8	European	UKB
Education	317	766345	2.03	50.07	European	30038396
BMI	507	681275	5.42	76.94	European	30124842
Smoking	93	607291	0.64	42.05	European	30643251
Alcohol drink	35	335394	0.79	76.3	European	30643251
Strenuous sports or other exercises	14	350492	0.15	37.61	European	29899525

## Sheet: Table S2
Supplementary table S2: The characteristics of SNPs adopted as instrumental variables of household income
SNP	Chr	Pos	EA	NEA	Beta	SE	P value
rs488786	1	20888207	T	C	0.0206878	0.00356762	6.69993e-09
rs6699397	1	91212216	G	A	-0.0190757	0.00274153	3.50026e-12
rs11165472	1	96200401	T	A	-0.0152441	0.0026424	8e-09
rs2820314	1	201872209	C	A	-0.0165601	0.00278855	2.90001e-09
rs11588857	1	204587047	A	G	0.0213402	0.00324615	4.90004e-11
rs6429636	1	44183540	T	G	0.0192858	0.00293518	5.00035e-11
rs12692596	2	161265910	T	C	-0.0154093	0.00273347	1.7e-08
rs11678501	2	188919210	C	T	-0.0517926	0.00851645	1.2e-09
rs1455350	2	199497115	A	T	-0.0172341	0.00265961	9.20026e-11
rs62183028	2	212631483	T	G	-0.0189832	0.00286114	3.19963e-11
rs387780	2	32502495	C	T	0.0167299	0.00282732	3.29997e-09
rs13002946	2	100801959	A	T	0.0205047	0.00299285	7.29962e-12
rs2332719	3	123712966	G	A	-0.0183042	0.00295323	5.69994e-10
rs11714337	3	71582521	A	G	0.0153807	0.00267881	9.40005e-09
rs11917431	3	49644012	T	C	0.0227135	0.00288021	3.10027e-15
rs1229984	4	100239319	C	T	-0.0491072	0.00804788	1e-09
rs7700107	4	17880416	C	A	-0.0228296	0.00382992	2.5e-09
rs32940	5	141132286	C	T	0.0211431	0.00289645	2.90001e-13
rs6868457	5	60550041	C	T	0.0209797	0.0026601	3.10027e-15
rs2515919	6	31564167	G	A	-0.0159385	0.00273539	5.69994e-09
rs9388490	6	126704795	T	C	0.015105	0.00266861	1.5e-08
rs3130264	6	33301229	G	C	-0.015448	0.00264313	5.1e-09
rs73015322	6	163857445	T	G	-0.0271853	0.00495368	4.09996e-08
rs968050	6	98574560	T	C	0.0223829	0.00265073	3.10027e-17
rs71576284	7	126244536	A	C	-0.0838859	0.0151769	3.29997e-08
rs77126132	7	54966738	A	G	0.0267483	0.00457921	5.19996e-09
rs12531825	7	8005174	A	G	-0.0258177	0.00406172	2.1e-10
rs1421334	8	30865733	C	A	0.0162948	0.00267028	1e-09
rs2068428	9	1792147	T	C	0.0169724	0.00309515	4.20001e-08
rs10429582	9	23346850	C	T	0.0270261	0.00268405	7.59976e-24
rs10761035	9	99236092	A	G	0.0186402	0.00338512	3.69999e-08
rs7896518	10	65104500	G	A	0.014813	0.00270047	4.09996e-08
rs11191116	10	103555611	T	C	-0.0163993	0.00277643	3.50002e-09
rs34473884	10	133761285	A	G	0.017225	0.00305604	1.7e-08
rs589914	11	57661032	G	A	0.0156098	0.00285076	4.39997e-08
rs9556958	13	99100046	T	C	-0.0153409	0.0026641	8.50002e-09
rs1239705	13	51152422	G	A	0.0155639	0.00265785	4.70002e-09
rs12883788	14	33303540	T	C	-0.0188574	0.00266308	1.39991e-12
rs4115668	16	28607532	A	G	-0.0179965	0.00279169	1.09999e-10
rs9891103	17	44091886	T	C	-0.0234517	0.00314818	9.3994e-14
rs11665242	18	50907127	G	A	-0.0175478	0.00268166	6.00067e-11
rs11877758	18	35138110	G	T	-0.0203602	0.00286697	1.20005e-12
rs784256	18	53398626	A	G	-0.0253813	0.00339684	7.89951e-14
rs75413320	19	13149854	C	T	-0.0261129	0.00426829	9.49992e-10
rs2362523	19	5002301	G	A	0.0158667	0.00279836	1.40001e-08
rs2422859	20	3132828	G	T	0.0163711	0.00264718	6.19998e-10
rs6035877	20	21512532	C	A	-0.0145138	0.00265042	4.30002e-08
rs5754738	22	34280249	G	A	-0.0162464	0.00292038	2.69998e-08

## Sheet: Table S3
Supplementary table S3: The characteristics of SNPs adopted as instrumental variables of education
SNP	Chr	Pos	EA	NEA	Beta	SE	P value
rs34394051	1	6853091	G	A	0.01392	0.0024	6.19998e-09
rs12028010	1	41764471	C	T	-0.01696	0.00202	4.51024e-17
rs1008078	1	91189731	T	C	-0.01738	0.00173	1.20005e-23
rs12134151	1	96202443	C	G	-0.01245	0.0017	2.41991e-13
rs10797055	1	159906849	G	A	0.00986	0.00172	1.03999e-08
rs2820314	1	201872209	C	A	-0.011	0.0018	9.34007e-10
rs4846724	1	221967817	A	G	0.01018	0.0017	2.26001e-09
rs59123361	1	110766454	A	G	-0.02094	0.00291	5.86949e-13
rs4839155	1	112161489	G	T	-0.01251	0.002	3.94003e-10
rs10798418	1	175839834	T	C	-0.00957	0.00173	3.29003e-08
rs3747631	1	204587569	C	G	0.02207	0.00208	2.9703e-26
rs622169	1	244437407	T	C	0.00999	0.00178	1.88999e-08
rs301800	1	8490603	C	T	-0.01516	0.00224	1.33015e-11
rs74701752	1	20875676	T	G	0.01591	0.00285	2.38002e-08
rs1620977	1	72729142	G	A	-0.02046	0.00195	1.13999e-25
rs1569092	1	74858724	A	G	0.01807	0.00234	1.16011e-14
rs10875121	1	98417446	C	G	0.01834	0.00226	5.52968e-16
rs575113	1	110046373	A	G	0.01285	0.00186	5.30029e-12
rs663234	1	57735595	G	C	-0.01005	0.00174	7.38992e-09
rs2901616	1	72122959	A	G	0.00941	0.00171	3.76999e-08
rs79523955	1	28799065	G	A	-0.01802	0.00283	1.86999e-10
rs2819336	1	44015809	C	T	-0.01828	0.00177	5.46009e-25
rs9436866	1	69427576	C	A	0.01882	0.00289	7.45075e-11
rs3026996	1	159167290	C	A	-0.01537	0.00199	1.05003e-14
rs35039375	1	171516863	G	A	-0.01983	0.00293	1.22011e-11
rs16854920	1	204966170	C	T	0.01007	0.00181	2.50998e-08
rs71646142	1	212369228	T	C	0.01286	0.00217	3.11e-09
rs3897821	1	243420388	G	A	-0.01502	0.0018	8.25087e-17
rs72807818	2	51819019	A	G	0.01915	0.00252	2.78997e-14
rs1106090	2	58068741	A	G	0.01173	0.00175	2.08978e-11
rs9679654	2	61836773	C	T	0.01042	0.00172	1.29e-09
rs1427298	2	145214421	T	C	0.0102	0.00172	3.27997e-09
rs13422673	2	155474355	T	C	-0.01201	0.0017	1.7398e-12
rs11678980	2	162101261	A	G	-0.01744	0.00172	4.29042e-24
rs62183776	2	172858117	T	C	-0.01308	0.00217	1.64999e-09
rs4972400	2	174171884	A	G	0.01156	0.00181	1.7e-10
rs11694904	2	180925445	T	C	0.01215	0.00185	4.77969e-11
rs4667025	2	186150287	A	G	0.00957	0.00174	3.84999e-08
rs1455350	2	199497115	A	T	-0.01614	0.0017	2.60976e-21
rs62184480	2	212654200	T	C	-0.01528	0.00191	1.27997e-15
rs112806496	2	80421805	G	C	0.0187	0.00305	8.27999e-10
rs7594904	2	101184651	C	T	0.00969	0.00173	2.04998e-08
rs13010566	2	125873208	C	A	0.0106	0.0017	4.58997e-10
rs10191758	2	144263280	G	A	0.01631	0.00175	9.60064e-21
rs7603132	2	4951548	A	G	0.01317	0.00215	9.17001e-10
rs11681861	2	29633087	G	T	-0.01435	0.00259	2.87998e-08
rs16846463	2	142316255	G	A	-0.02256	0.00283	1.38007e-15
rs67890737	2	228984644	A	C	-0.01141	0.00179	2.01002e-10
rs76076331	2	10977585	T	C	0.01873	0.00248	4.40048e-14
rs10189857	2	60713235	G	A	-0.01725	0.00171	6.70039e-24
rs6731373	2	68503044	A	G	-0.01256	0.00181	3.46976e-12
rs62157915	2	98897183	C	T	0.02091	0.00348	1.96002e-09
rs10205801	2	233597196	A	G	-0.01053	0.00171	7.17001e-10
rs6731967	2	237145606	C	G	-0.01186	0.00199	2.35999e-09
rs10856785	2	16650175	T	C	-0.01132	0.00192	3.83001e-09
rs12468040	2	44854981	G	T	-0.01432	0.00175	2.4598e-16
rs11123818	2	100867308	A	G	0.02081	0.00175	1.71989e-32
rs2570497	2	104441546	T	C	-0.01233	0.00177	3.0297e-12
rs1947114	2	166180772	G	A	0.01071	0.00192	2.63998e-08
rs1882273	2	194028079	C	G	-0.01231	0.00181	1.08993e-11
rs13029509	2	215374209	A	G	-0.01049	0.0017	7.17001e-10
rs77719387	3	49917021	A	T	-0.04597	0.00726	2.45997e-10
rs9882532	3	16865845	C	T	-0.01208	0.00177	8.16959e-12
rs13090388	3	49391082	T	C	0.02852	0.00184	4.29042e-54
rs6803651	3	64431730	T	G	0.01131	0.00172	4.36014e-11
rs9289300	3	127144988	C	T	0.01512	0.00234	1.09999e-10
rs7650602	3	141147414	C	T	0.00939	0.00171	4.10998e-08
rs35475880	3	168853348	T	G	-0.01511	0.00208	3.80014e-13
rs55736314	3	71586293	G	C	0.01431	0.00174	1.63005e-16
rs66568921	3	85672018	G	T	0.01565	0.00182	7.49031e-18
rs79269403	3	108036819	A	G	0.01447	0.00204	1.17004e-12
rs6805241	3	116532683	C	T	-0.01413	0.00203	3.0903e-12
rs17048855	3	8258174	A	G	0.01184	0.00179	3.26964e-11
rs4328757	3	36938180	T	C	0.01067	0.00174	9.3901e-10
rs115000530	3	69930625	T	A	0.02892	0.00381	3.29989e-14
rs2885198	3	143636421	G	A	-0.01025	0.0017	1.81001e-09
rs73874335	3	157933483	T	C	-0.0199	0.00361	3.40001e-08
rs77025239	3	180734185	A	G	-0.01422	0.00234	1.32999e-09
rs363096	4	3180021	C	T	0.01363	0.00172	2.03986e-15
rs1450782	4	112514407	G	T	-0.00945	0.00173	4.93003e-08
rs61747885	4	140640703	T	G	0.01383	0.00235	4.13e-09
rs17598675	4	176647637	C	T	0.01199	0.0017	1.74985e-12
rs1949226	4	21919895	A	T	-0.00965	0.00174	2.84001e-08
rs36083520	4	23715876	C	T	0.01629	0.00223	2.60016e-13
rs1595973	4	65798787	T	C	-0.01002	0.00173	6.55994e-09
rs115454970	4	67091953	T	G	-0.01185	0.00199	2.76001e-09
rs28373063	4	183724843	C	G	0.01389	0.00229	1.22999e-09
rs13130765	4	45163333	C	G	-0.01014	0.00173	4.68997e-09
rs9995567	4	163698499	A	G	0.00998	0.00178	1.93001e-08
rs12503522	4	94543233	T	C	-0.01125	0.00188	2.24001e-09
rs1391438	4	106151843	C	T	-0.0167	0.00183	5.79029e-20
rs12643771	4	140753103	T	C	0.01518	0.00184	1.6099e-16
rs2347526	4	159853577	C	T	0.01395	0.00179	6.84069e-15
rs112687095	4	1777045	A	G	0.01325	0.00238	2.42003e-08
rs337637	4	38604470	A	G	0.01123	0.00177	2.10999e-10
rs13141210	4	67891641	T	C	0.01361	0.00172	2.25996e-15
rs13145650	4	122963344	T	C	-0.01918	0.00306	3.79997e-10
rs969512	4	147872742	T	A	0.01249	0.00179	3.22033e-12
rs11732657	4	172427073	A	G	-0.01274	0.00197	9.53894e-11
rs10940921	5	30808645	G	T	-0.01089	0.00177	7.00003e-10
rs152603	5	106774922	G	A	0.01019	0.00177	9.47e-09
rs10073890	5	124288028	G	A	-0.01262	0.00196	1.10999e-10
rs892612	5	136533365	C	A	0.01464	0.00237	6.62995e-10
rs12519073	5	136776762	T	C	-0.01221	0.00202	1.6e-09
rs78721320	5	3304854	A	G	0.01307	0.00219	2.27997e-09
rs2441111	5	57601225	A	G	0.01087	0.0017	1.78e-10
rs34316	5	88015545	C	A	-0.02016	0.00177	3.34965e-30
rs17489649	5	109156184	G	A	-0.0139	0.00181	1.57e-14
rs702606	5	53167117	C	T	-0.01427	0.0025	1.12001e-08
rs4700393	5	60098267	G	A	0.02086	0.0017	1.51008e-34
rs12332731	5	93033082	A	T	0.01374	0.00218	3.11997e-10
rs3890802	5	152081927	A	G	-0.01133	0.00191	2.74e-09
rs31940	5	11476812	A	G	0.01548	0.00246	3.23996e-10
rs17563464	5	26913774	A	C	-0.01477	0.00212	2.89001e-12
rs1363862	5	59670035	A	G	-0.01171	0.00192	1.02e-09
rs1827540	5	63001049	G	A	-0.0106	0.0017	4.49997e-10
rs6867851	5	92182752	C	G	-0.012	0.00173	3.97009e-12
rs74643044	5	102535528	C	T	0.02323	0.00386	1.79999e-09
rs1592757	5	103889998	C	G	-0.01045	0.0018	5.88993e-09
rs406413	5	113898581	T	A	-0.01695	0.00209	4.83949e-16
rs1584469	5	120101694	T	C	-0.01303	0.00185	2.09991e-12
rs2545798	5	176855627	A	T	-0.01346	0.00171	3.11028e-15
rs4352658	6	88279872	T	C	-0.0212	0.00308	5.55009e-12
rs9320493	6	114742697	G	A	-0.01394	0.0024	6.12999e-09
rs4392737	6	145110726	G	A	-0.0097	0.00173	2.24001e-08
rs9503598	6	3446263	A	G	0.01079	0.00171	3.11997e-10
rs72828517	6	19036035	C	T	0.01836	0.00224	2.83009e-16
rs9342482	6	66223843	T	G	0.01264	0.00197	1.36e-10
rs9386319	6	96566419	G	A	0.00991	0.00174	1.26999e-08
rs9372625	6	98344031	A	G	0.02383	0.00176	6.75927e-42
rs11752914	6	155910988	C	T	-0.01208	0.00216	2.13e-08
rs6938002	6	37526024	A	G	-0.01008	0.00173	5.41003e-09
rs9384679	6	108864419	T	C	-0.00959	0.00176	4.88e-08
rs10456918	6	119233480	C	A	0.01485	0.00224	3.67029e-11
rs6557171	6	152234593	C	T	0.01567	0.00181	4.14954e-18
rs9349956	6	14718260	C	A	0.01881	0.00225	6.28058e-17
rs2182505	6	51653864	C	T	-0.01086	0.00192	1.63999e-08
rs2179152	6	26325888	C	T	0.01455	0.00176	1.21004e-16
rs2256965	6	31555130	G	A	-0.01128	0.00176	1.59001e-10
rs9386787	6	109600293	G	A	0.00958	0.0017	1.81999e-08
rs4870482	6	157079675	G	C	-0.01083	0.0019	1.26999e-08
rs3800546	6	170067022	G	C	-0.01183	0.00194	9.72994e-10
rs17551064	7	49869771	G	A	-0.01493	0.0023	8.61986e-11
rs7803932	7	70203673	A	G	0.0143	0.00226	2.44e-10
rs2283076	7	126478190	G	A	-0.01143	0.00204	2.07e-08
rs4726070	7	151328218	A	G	0.01251	0.00174	5.94977e-13
rs7808399	7	8075222	G	A	0.0107	0.00171	3.77998e-10
rs36119825	7	48820536	A	G	0.01063	0.00171	4.82003e-10
rs113615161	7	114519339	T	C	-0.01472	0.0025	3.97e-09
rs7796203	7	117505487	A	G	-0.01074	0.00171	3.59998e-10
rs2971970	7	133643778	G	T	0.01654	0.00207	1.24997e-15
rs62444881	7	2052318	T	C	0.01815	0.00217	5.79029e-17
rs62439690	7	21417556	A	G	-0.01087	0.00194	2.18002e-08
rs10240905	7	32263069	C	T	0.01167	0.00177	3.78966e-11
rs11772580	7	100101648	T	G	-0.01199	0.00201	2.56998e-09
rs4073894	7	104466964	A	G	0.01524	0.00211	5.40008e-13
rs113520408	7	128402782	A	G	0.01304	0.00192	1.02e-11
rs320693	7	137043868	C	G	0.01204	0.0017	1.58016e-12
rs10215082	7	92657985	G	A	0.01303	0.00172	3.32966e-14
rs535307	7	105345398	G	A	-0.01004	0.00184	4.72999e-08
rs34853711	7	2214187	C	G	-0.01596	0.00206	9.88098e-15
rs79265434	7	24621381	G	A	0.02331	0.00262	6.07995e-19
rs6959891	7	54714000	G	A	-0.01136	0.00189	1.74e-09
rs35417702	7	71739916	T	C	-0.01445	0.0017	1.93019e-17
rs7016302	8	4833041	G	C	0.01243	0.00228	4.98001e-08
rs2923431	8	42394425	C	G	0.0114	0.00176	9.84011e-11
rs77702622	8	143367857	A	G	-0.02447	0.00351	2.9902e-12
rs67885444	8	28678973	T	C	0.01406	0.00232	1.47999e-09
rs4733264	8	31490621	C	G	-0.00954	0.00174	4.53002e-08
rs7833201	8	87561978	C	G	-0.01532	0.00262	5.04998e-09
rs2725370	8	30852826	C	T	0.01536	0.00187	1.97015e-16
rs1866823	8	57436577	A	G	0.01009	0.00171	3.80996e-09
rs837080	8	130925116	C	T	0.01092	0.0017	1.43001e-10
rs59480703	8	9653130	C	G	-0.01237	0.00215	8.31994e-09
rs7012546	8	105067737	T	C	0.01009	0.00172	4.93003e-09
rs2447535	8	118946183	G	A	0.01181	0.00185	1.69001e-10
rs1566085	8	142624527	T	G	0.01645	0.00171	6.90081e-22
rs113182709	8	143297485	A	G	0.03225	0.00567	1.29e-08
rs7863447	9	14155418	A	G	0.01678	0.00233	5.91017e-13
rs17425572	9	88006338	G	A	-0.01224	0.0017	6.8897e-13
rs111821073	9	99084793	T	C	0.01385	0.00237	4.84998e-09
rs10963297	9	1791832	G	C	0.01904	0.00198	7.36038e-22
rs7029718	9	23358495	A	G	0.02439	0.00174	1.85012e-44
rs1105307	9	72046040	A	G	-0.01173	0.00195	1.67001e-09
rs7031698	9	82441486	C	T	0.01248	0.00206	1.26e-09
rs4743923	9	96251061	C	T	0.00985	0.00176	2.42003e-08
rs1051474	9	111881856	C	T	0.01301	0.00188	4.85959e-12
rs4382592	9	134870755	G	T	0.01636	0.00185	1.00995e-18
rs10760023	9	121958917	G	C	0.01095	0.00183	2.12002e-09
rs12375949	9	124617900	C	T	0.01447	0.00172	3.30979e-17
rs12682775	9	135490491	C	T	0.01187	0.00204	5.99004e-09
rs7924036	10	65191645	T	G	0.01501	0.0017	1.07004e-18
rs17126938	10	111761351	C	T	0.01536	0.0025	8.13992e-10
rs1925576	10	68689083	G	A	0.00997	0.00171	4.94003e-09
rs73344830	10	103816828	G	A	-0.0172	0.00172	1.94984e-23
rs1291818	10	11132190	C	T	-0.01085	0.0017	1.78e-10
rs10994777	10	63233988	A	G	0.0146	0.00232	3.36001e-10
rs790647	10	106776484	A	C	-0.01482	0.00202	2.1702e-13
rs4384309	10	133110596	A	G	0.0109	0.00172	2.52e-10
rs3013014	10	12396699	A	G	-0.01024	0.00172	2.91998e-09
rs7920624	10	67963186	T	A	-0.01181	0.0017	3.97009e-12
rs55771711	10	133802737	C	G	0.01555	0.00199	5.41003e-15
rs72840994	10	87124801	G	T	0.01247	0.00216	7.76998e-09
rs10887801	10	90079714	T	G	0.01087	0.00171	2.27002e-10
rs7928622	11	11670871	T	A	0.01011	0.00181	2.52e-08
rs80171383	11	46084677	A	G	0.0145	0.00241	1.83e-09
rs11601122	11	72362718	G	A	-0.01947	0.0023	2.23975e-17
rs894067	11	76454408	A	G	0.01041	0.00175	2.74e-09
rs4945424	11	80305937	A	C	-0.00992	0.00171	6.94001e-09
rs12574281	11	131205421	C	A	0.01077	0.00176	8.84993e-10
rs7481514	11	131291963	G	A	0.01072	0.00178	1.55998e-09
rs795230	11	30774525	T	C	0.00952	0.00172	2.97002e-08
rs77128898	11	61313525	T	C	-0.02769	0.00482	9.47e-09
rs76878669	11	66092567	G	C	-0.01399	0.00205	8.66962e-12
rs510706	11	90191286	C	G	0.01071	0.0018	2.72998e-09
rs17565975	11	111586950	A	G	-0.01142	0.00171	2.55976e-11
rs12804787	11	133811072	G	A	-0.01814	0.00327	2.95999e-08
rs4757957	11	12881398	C	G	0.0141	0.00184	1.81009e-14
rs11023749	11	15889272	A	G	0.01132	0.0018	2.95999e-10
rs9704097	11	24980643	A	C	-0.0103	0.00171	1.61002e-09
rs10765775	11	95656362	A	G	0.01488	0.00176	2.61999e-17
rs1143770	11	122017598	T	C	0.01136	0.00172	4.31023e-11
rs35309068	12	14535908	G	T	0.01321	0.00171	1.15001e-14
rs710629	12	67697856	A	G	0.01053	0.00177	2.95999e-09
rs7315713	12	75383884	T	A	-0.01022	0.00187	4.34e-08
rs401687	12	83924986	C	G	0.01144	0.0017	1.85994e-11
rs1558727	12	97680631	T	C	-0.01069	0.0017	3.09001e-10
rs10773002	12	123746961	T	A	-0.02191	0.00197	8.67961e-29
rs4766424	12	1954096	G	C	-0.0141	0.00258	4.42996e-08
rs73301698	12	15539771	A	G	-0.01291	0.00208	5.81005e-10
rs77835879	12	26522623	G	A	-0.01601	0.00288	2.67997e-08
rs17110109	12	54668908	C	T	0.01023	0.00175	4.70999e-09
rs10862376	12	82257633	A	T	0.01616	0.00239	1.39991e-11
rs1671770	12	120946568	C	A	-0.01342	0.00223	1.90999e-09
rs10772644	12	13417617	C	G	0.01614	0.00267	1.5e-09
rs1689510	12	56396768	C	G	0.01761	0.0018	1.39991e-22
rs4964046	12	27305310	G	A	0.01053	0.00178	3.36001e-09
rs7977614	12	110115286	G	A	0.01325	0.00198	2.08978e-11
rs7993663	13	55761771	C	T	0.0118	0.00178	3.25012e-11
rs4497562	13	62612604	G	A	-0.01204	0.00192	3.73001e-10
rs7321274	13	69146186	G	A	-0.01275	0.00211	1.59001e-09
rs11620355	13	92044587	A	G	0.01756	0.003	4.77002e-09
rs9529119	13	31783977	G	C	-0.01295	0.00204	2.13e-10
rs7332724	13	91629272	T	C	-0.01149	0.00189	1.26e-09
rs277828	13	109693885	A	C	-0.01091	0.00196	2.71e-08
rs2478208	13	81471113	C	G	-0.0106	0.0017	4.82003e-10
rs1334297	13	58335375	A	G	0.02449	0.00192	3.05985e-37
rs9556958	13	99100046	T	C	-0.0108	0.0017	2.38002e-10
rs2067854	14	72425819	A	G	0.01477	0.00209	1.38007e-12
rs8020034	14	26981100	A	G	0.01782	0.00223	1.17004e-15
rs11627087	14	57300708	G	A	-0.01788	0.00325	3.70997e-08
rs4904523	14	89723630	A	G	-0.00936	0.0017	3.70997e-08
rs736282	14	94287860	C	T	-0.01082	0.0017	2.07e-10
rs242093	14	69481343	A	G	-0.01031	0.00172	2.07e-09
rs8008382	14	104054425	C	T	0.01208	0.00185	6.12068e-11
rs176218	14	29600506	T	G	0.01883	0.00215	1.85012e-18
rs4442732	14	61025617	G	A	-0.01063	0.00176	1.49001e-09
rs730384	14	74889870	A	G	0.01016	0.00171	3.01002e-09
rs2998315	14	85032707	G	A	0.01269	0.00171	1.11995e-13
rs2787101	14	30105121	T	C	0.00968	0.00174	2.5e-08
rs56391344	15	78006899	A	G	0.01571	0.00197	1.33999e-15
rs4778058	15	93456069	C	T	0.01017	0.0017	2.39999e-09
rs117799466	15	34659517	C	G	0.01173	0.00198	2.90998e-09
rs2414072	15	50850562	A	T	-0.01005	0.00171	4.35001e-09
rs28513670	15	65982677	G	A	0.01477	0.00225	5.06058e-11
rs4984541	15	96911139	G	A	0.01233	0.00207	2.77e-09
rs11635092	15	27234553	A	G	-0.01231	0.00177	3.88956e-12
rs6493265	15	47513253	T	C	-0.01385	0.00174	1.69981e-15
rs2052285	16	51188432	A	G	0.01123	0.00175	1.33999e-10
rs3809634	16	53538157	G	A	0.01058	0.00185	1.09001e-08
rs60483752	16	87444253	C	G	0.01078	0.00172	3.89e-10
rs117468730	16	10205467	A	G	-0.03521	0.00597	3.79001e-09
rs9936270	16	12215741	T	C	-0.0136	0.00198	6.42984e-12
rs35316276	16	67850700	T	C	0.01173	0.00194	1.51999e-09
rs9938678	16	61503635	T	A	0.01355	0.00205	4.12003e-11
rs4888746	16	78172252	G	A	-0.00952	0.00174	4.15002e-08
rs34485537	16	83608924	T	C	0.01075	0.00173	5.66996e-10
rs9933256	16	1246748	G	A	-0.01134	0.00172	4.56983e-11
rs4787457	16	28555400	G	A	-0.01741	0.00176	3.72992e-23
rs818415	16	65448079	G	T	0.01235	0.00219	1.72001e-08
rs9914918	17	46962021	A	G	0.01155	0.00189	8.9e-10
rs1381247	17	2302387	C	T	-0.01013	0.00182	2.45997e-08
rs2302761	17	7358520	T	C	0.01354	0.00209	1e-10
rs12602286	17	19236954	T	G	0.01701	0.00255	2.36974e-11
rs12940014	17	17603317	C	T	0.00936	0.0017	3.73001e-08
rs225291	17	33927126	G	A	-0.01205	0.00214	1.84001e-08
rs11871429	17	42920929	G	A	-0.01425	0.00202	1.91999e-12
rs74998289	17	43913558	G	T	-0.01821	0.00213	1.31009e-17
rs11657342	17	79355294	A	G	0.01404	0.00191	1.93999e-13
rs613872	18	53210302	T	G	-0.0175	0.00227	1.20005e-14
rs11081529	18	75902735	C	T	-0.01311	0.00186	1.82012e-12
rs12955211	18	25572105	A	T	0.01097	0.00182	1.59001e-09
rs11663602	18	77578191	A	C	-0.01213	0.0019	1.63999e-10
rs10460095	18	22624708	A	G	-0.01066	0.00171	4.87001e-10
rs9964724	18	35159124	T	C	0.01978	0.00183	2.66011e-27
rs7233920	18	37416318	A	G	-0.01315	0.00202	7.13017e-11
rs1618725	18	21126952	T	C	0.01477	0.00174	2.22024e-17
rs62097985	18	50810675	T	C	-0.01288	0.00172	6.06038e-14
rs2554835	18	74141190	A	G	0.00974	0.00175	2.68999e-08
rs192436652	19	54960747	T	C	-0.03497	0.00545	1.34999e-10
rs2905426	19	19478022	T	G	0.01037	0.00181	9.25998e-09
rs76608582	19	4474725	A	C	0.02798	0.00445	3.11e-10
rs2287838	19	9959014	A	G	-0.01152	0.00171	1.53003e-11
rs7257460	19	30746753	C	T	-0.01145	0.00189	1.25e-09
rs175325	20	22317310	A	T	-0.01179	0.00174	1.10994e-11
rs4810227	20	59841800	A	G	0.01272	0.00175	3.57026e-13
rs4369924	20	41954383	A	G	0.01362	0.00234	5.81996e-09
rs6513959	20	43620856	G	A	-0.01177	0.00185	1.88001e-10
rs16995054	20	14811733	T	C	-0.0139	0.00208	2.52e-11
rs6123924	20	58219764	G	A	-0.01528	0.00235	7.54918e-11
rs6122735	20	47523732	T	C	0.0105	0.00174	1.49001e-09
rs7278859	21	20026532	T	A	0.01013	0.00185	4.15002e-08
rs1964927	21	42653237	G	A	-0.01423	0.00177	9.8992e-16
rs743316	21	35252696	C	T	-0.01185	0.00208	1.2e-08
rs35532491	22	34329603	T	A	0.02007	0.00286	2.41991e-12
rs3788556	22	39972162	C	T	-0.01138	0.00171	2.77971e-11
rs9616906	22	51104680	A	G	0.01497	0.00172	2.92012e-18

## Sheet: Table S4
Supplementary table S4: The characteristics of SNPs adopted as instrumental variables of BMI
SNP	Chr	Pos	EA	NEA	Beta	SE	P value
rs12044597	1	1708801	G	A	0.0143	0.0016	1.69981e-18
rs2284746	1	17306675	G	C	-0.0104	0.0017	1.40001e-09
rs6692586	1	23299906	G	A	-0.0192	0.0023	1.10002e-16
rs705217	1	34581472	G	T	-0.0102	0.0018	9.29994e-09
rs4660443	1	39591779	T	C	0.0164	0.0021	6.79986e-15
rs17014375	1	209543560	G	T	0.0172	0.0025	1.10002e-11
rs7535528	1	2444414	A	G	-0.0152	0.0018	1.39991e-16
rs2235564	1	6713114	T	C	0.0131	0.0018	3.69999e-13
rs10914462	1	32125943	G	A	-0.0112	0.0017	1.5e-10
rs12033257	1	112318484	G	A	-0.0146	0.0018	2.39994e-15
rs6587552	1	151018861	G	A	-0.0173	0.002	1.59993e-17
rs6673081	1	154989595	C	T	-0.01	0.0018	1.79999e-08
rs543874	1	177889480	G	A	0.0475	0.002	1.1995e-122
rs11118308	1	219633869	G	A	-0.0101	0.0016	4.79999e-10
rs17425707	1	57874879	C	T	0.0167	0.0028	4.39997e-09
rs6593688	1	96322205	G	A	0.0137	0.0018	8.60003e-15
rs946824	1	243684019	C	T	-0.0206	0.0026	1.10002e-15
rs1891216	1	7728391	G	T	0.0107	0.0018	2.39999e-09
rs2791653	1	11129848	G	A	-0.0141	0.0019	1.29987e-13
rs657452	1	49589847	G	A	-0.0188	0.0017	7.19946e-29
rs2481665	1	62594677	C	T	-0.0161	0.0016	7.19946e-23
rs7519259	1	66434743	A	G	0.0125	0.0017	3.80014e-13
rs7551507	1	74995225	T	C	-0.0184	0.0016	9.30037e-30
rs12049202	1	77967523	T	C	0.024	0.0022	1e-28
rs818524	1	85201228	C	T	0.0106	0.0019	3.40001e-08
rs2007231	1	115266306	T	C	-0.0104	0.0018	5.19996e-09
rs10733051	1	167280354	G	A	-0.0097	0.0016	2.90001e-09
rs12564992	1	174478100	G	A	0.0196	0.0026	5.30029e-14
rs10915840	1	225668524	A	G	-0.0118	0.0019	1.29999e-09
rs4653017	1	33776728	T	C	0.0122	0.0018	4.49987e-11
rs977747	1	47684677	G	T	-0.0169	0.0017	1.29987e-24
rs1993709	1	72838529	G	A	0.0331	0.0021	1.9002e-57
rs11165643	1	96924097	T	C	0.0206	0.0017	1.39991e-35
rs10747488	1	98299475	A	C	-0.0123	0.002	1.2e-09
rs11185111	1	107962328	A	G	-0.0129	0.0019	7.70016e-12
rs7550711	1	110082886	T	C	0.0649	0.005	3.19963e-38
rs4414033	1	156406853	A	G	0.0129	0.0018	1.39991e-12
rs10920678	1	190239907	G	A	-0.0155	0.0016	1.50003e-21
rs12041258	1	195047936	C	T	-0.0146	0.002	9.49948e-13
rs2820311	1	201841476	G	A	0.0235	0.0018	4.10015e-38
rs16849710	1	202106797	G	A	-0.0116	0.0018	6.00067e-11
rs2693826	2	6160943	A	G	-0.0137	0.0017	1.99986e-15
rs4358081	2	29100642	C	A	0.0097	0.0017	1.5e-08
rs6545714	2	59307725	A	G	-0.0191	0.0017	9.09913e-31
rs1371108	2	81816251	A	C	0.0119	0.0018	8.99912e-11
rs4851029	2	104159785	G	T	0.0121	0.0017	1.69981e-12
rs10192119	2	164581241	G	T	0.0166	0.0022	2.99985e-14
rs1521527	2	165427825	C	G	-0.0121	0.0017	3.10027e-12
rs17499593	2	172649755	G	C	0.0125	0.0022	1.09999e-08
rs1064213	2	198950240	A	G	0.012	0.0017	2.39994e-12
rs4639527	2	416815	G	A	0.0172	0.0019	3.29989e-20
rs13021737	2	632348	G	A	0.0574	0.0021	7.49894e-157
rs10169594	2	41637688	C	T	0.0121	0.0018	1.99986e-11
rs4556997	2	100814858	A	C	0.0197	0.0024	6.90081e-17
rs429343	2	147903382	G	A	-0.015	0.0017	6.79986e-18
rs3764835	2	159519368	A	G	-0.0141	0.0024	3.09999e-09
rs3754963	2	166185707	T	A	-0.0123	0.002	3.29997e-10
rs12328930	2	175079125	C	T	0.0098	0.0017	1.79999e-08
rs1528435	2	181550962	T	C	0.0164	0.0017	9.09913e-23
rs3731695	2	203820275	C	T	0.0116	0.0016	7.89951e-13
rs7599312	2	213413231	A	G	-0.0186	0.0019	6.90081e-24
rs1260326	2	27730940	C	T	0.0105	0.0017	3.89996e-10
rs17399237	2	35471626	C	T	-0.0129	0.0017	6.70039e-14
rs930295	2	50233352	C	A	-0.0211	0.0023	1e-19
rs4671328	2	58935282	G	T	-0.0219	0.0017	2.19989e-36
rs7557796	2	86766153	C	T	-0.016	0.0018	2.29985e-19
rs10197031	2	105454590	C	T	0.0166	0.0019	1.9002e-18
rs1445652	2	155668460	A	G	0.0123	0.0022	4.30002e-08
rs4482463	2	205375909	A	C	-0.0331	0.0033	2.80027e-23
rs3732084	2	207174316	C	T	0.0107	0.0018	1.09999e-09
rs2162524	2	230817437	C	T	0.0155	0.0018	4.10015e-17
rs10182181	2	25150296	G	A	0.0325	0.0016	6.70039e-90
rs902695	2	113955074	A	G	-0.0103	0.0017	2.19999e-09
rs4954638	2	137435455	C	A	-0.0118	0.002	2.90001e-09
rs4589691	2	144051398	G	C	0.0141	0.0024	4.70002e-09
rs11889536	2	220163543	G	A	-0.0189	0.0024	6.4003e-15
rs934224	2	16613889	T	C	0.0107	0.002	4.70002e-08
rs4952843	2	46957845	G	A	-0.0131	0.0018	6.79986e-14
rs3806572	2	55238677	A	G	-0.0145	0.0019	1.59993e-14
rs2861683	2	67836507	C	A	-0.0144	0.0017	1.29987e-16
rs17551974	2	142293146	A	C	-0.0141	0.0022	1.89998e-10
rs17203016	2	208255518	G	A	0.015	0.002	2.09991e-13
rs199783965	2	228985505	T	C	0.0156	0.0018	6.4998e-18
rs2317299	2	236903093	C	T	-0.0106	0.0017	1.29999e-09
rs17033117	3	35443653	T	C	0.0137	0.0022	8.9e-10
rs11713193	3	49924424	A	G	0.0239	0.0017	2.39994e-44
rs1452075	3	62481063	T	C	0.0141	0.0018	1.29987e-14
rs1006896	3	88104411	C	A	-0.0234	0.0027	5.50047e-18
rs645040	3	135926622	T	G	0.0171	0.002	2.49977e-18
rs6443750	3	181329682	C	T	0.0148	0.0021	3.19963e-12
rs9816226	3	185834499	T	A	0.0323	0.0021	1.59993e-52
rs1552893	3	194851700	G	A	-0.0126	0.0019	8.10028e-11
rs6764533	3	196088464	A	G	0.0116	0.0018	1.40001e-10
rs17535749	3	10027724	A	G	0.015	0.0027	2.5e-08
rs754635	3	42305131	G	C	0.0198	0.0027	2.19989e-13
rs7626079	3	66427259	T	C	0.011	0.0018	1.6e-09
rs1656377	3	158285280	C	T	0.0099	0.0017	1.6e-08
rs13069244	3	180441172	A	G	0.0187	0.0032	2.99999e-09
rs2600226	3	12928762	T	C	-0.0116	0.0019	3.69999e-10
rs9845966	3	13433158	G	T	-0.0105	0.0017	2.5e-10
rs4858193	3	20441050	C	T	-0.0129	0.0019	1.59993e-11
rs33500	3	42427191	T	C	-0.0167	0.0022	4.30031e-14
rs538579	3	62711674	C	G	0.0137	0.0019	1.29987e-13
rs3772882	3	81808602	A	C	0.0127	0.0018	6.59933e-13
rs7640424	3	107820063	T	C	-0.0136	0.0018	2.29985e-14
rs2868975	3	116935323	A	G	-0.0143	0.0023	2.19999e-10
rs8192675	3	170724883	C	T	0.0152	0.0018	1.39991e-17
rs10510419	3	12426936	T	G	-0.0177	0.0023	2.19989e-14
rs2365389	3	61236462	T	C	-0.0174	0.0017	1.29987e-25
rs6785245	3	82647990	C	T	0.0132	0.0017	4.00037e-14
rs12629015	3	119618053	G	A	-0.0135	0.0023	2.1e-09
rs1320903	3	131758077	A	G	0.0216	0.0018	9.20026e-32
rs16851483	3	141275436	T	G	0.0369	0.0035	3.19963e-26
rs7615297	3	156299313	G	C	-0.0149	0.0024	5.69994e-10
rs6804842	3	25106437	G	A	0.0156	0.0017	3.59998e-21
rs7637852	3	44041777	G	A	-0.0139	0.0019	1.69981e-13
rs2325036	3	85819412	C	A	-0.0181	0.0017	3.59998e-27
rs1454687	3	94038085	G	C	-0.0202	0.0017	5.19996e-32
rs1436344	3	104606144	C	G	0.0141	0.0017	4.10015e-16
rs2124499	3	123093541	C	G	-0.0123	0.0017	3.40017e-13
rs355777	3	154034950	C	G	0.0153	0.0017	1.39991e-18
rs1476322	3	161446055	A	G	0.0101	0.0017	5e-09
rs6772756	3	182312152	G	A	-0.0104	0.0019	4e-08
rs865809	3	183997735	G	A	-0.0127	0.002	5.39995e-10
rs10938397	4	45182527	G	A	0.0324	0.0016	3.40017e-86
rs326896	4	112669571	T	C	-0.0128	0.0018	2.80027e-13
rs4864201	4	130731284	C	T	-0.0141	0.0017	1.50003e-16
rs331966	4	143675717	C	A	0.0112	0.0018	3.2e-10
rs11736228	4	147376805	T	A	-0.0139	0.002	4.10015e-12
rs1492767	4	55221467	T	C	0.0094	0.0016	1e-08
rs7685048	4	95027784	T	C	-0.0101	0.0017	4.09996e-09
rs13107325	4	103188709	T	C	0.047	0.0032	1.10002e-47
rs2051559	4	3298800	C	T	0.0176	0.0026	5.00035e-12
rs13132853	4	38680015	G	A	-0.0142	0.0018	4.70002e-15
rs10009336	4	44480783	T	C	-0.014	0.0022	2.19999e-10
rs6815910	4	55495793	A	T	-0.0128	0.0017	1.39991e-13
rs17001561	4	77096118	A	G	0.0151	0.0023	3.80014e-11
rs13147390	4	80712000	C	T	0.0103	0.0018	1e-08
rs4148155	4	89054667	G	A	-0.0188	0.0026	5.00035e-13
rs7694732	4	115124089	G	A	-0.0099	0.0017	8.70001e-09
rs1296328	4	137083193	C	A	-0.0179	0.0018	4.90004e-24
rs13110266	4	162129844	A	G	-0.0117	0.0017	1.9002e-12
rs1522569	4	171632637	G	T	-0.0164	0.0022	2.90001e-13
rs2643452	4	18529220	A	T	0.0136	0.0017	4.70002e-15
rs6448587	4	28561990	C	A	-0.0167	0.0023	2.29985e-13
rs11945861	4	65700865	A	G	-0.0148	0.002	5.00035e-13
rs1804528	4	146056320	A	G	0.0109	0.002	2.99999e-08
rs6841761	4	25423538	T	G	-0.0131	0.0016	6.4003e-16
rs1863652	4	95991417	A	G	-0.0115	0.0018	1.40001e-10
rs7683836	4	180167906	A	G	-0.0114	0.0017	6.29941e-11
rs7730004	5	43191033	T	C	0.0148	0.0018	9.09913e-16
rs17424296	5	60838903	A	G	-0.0108	0.0018	2.39999e-09
rs2931434	5	73159098	T	C	-0.0104	0.0018	1.40001e-08
rs13174863	5	139080745	G	A	0.0192	0.0023	2.90001e-16
rs3844598	5	140992235	G	A	0.0095	0.0017	3.79997e-08
rs2367112	5	64168193	G	T	-0.0119	0.0016	2.29985e-13
rs16903285	5	87978252	C	T	0.0331	0.0026	7.59976e-38
rs11739877	5	105876806	T	C	0.0117	0.0018	6.59933e-11
rs6595205	5	119372533	G	C	-0.0114	0.0016	1.99986e-12
rs7715256	5	153537893	T	G	-0.0166	0.0016	2.19989e-24
rs2307111	5	75003678	C	T	-0.0265	0.0016	1.59993e-58
rs6235	5	95728898	G	C	0.0175	0.0019	1.50003e-19
rs11951673	5	95861012	T	C	-0.0123	0.0017	1.10002e-13
rs10478110	5	112445734	C	A	0.01	0.0017	9.59997e-09
rs13184896	5	122734005	T	G	-0.0133	0.0016	3.29989e-16
rs7724675	5	130440010	A	G	-0.0119	0.0021	9.49992e-09
rs7703576	5	144543996	C	T	0.0103	0.0019	4.79999e-08
rs16871902	5	3488462	A	G	0.0125	0.0017	4.60045e-13
rs7704281	5	50591460	A	G	0.0271	0.0041	6.4998e-11
rs1503526	5	63020706	C	T	0.014	0.0017	5.50047e-17
rs2009416	5	92415111	T	C	-0.0121	0.0018	1.10002e-11
rs40067	5	107439012	A	G	-0.0266	0.0023	7.10068e-30
rs294704	5	152519088	T	G	-0.0113	0.0019	4e-09
rs4518345	5	27185904	A	G	-0.0117	0.0019	1e-09
rs876605	5	77801359	G	A	-0.0108	0.002	3.40001e-08
rs10942267	5	80841914	G	A	-0.0156	0.0019	3.90032e-17
rs11738695	5	108699161	A	C	0.0097	0.0017	2e-08
rs17056301	5	158271680	C	T	0.0118	0.002	2.39999e-09
rs189843	5	164600151	C	G	-0.0098	0.0017	1.7e-08
rs17663412	5	167595121	A	C	0.0157	0.0027	6.1e-09
rs7730898	5	170459675	A	G	0.0168	0.0018	4.49987e-20
rs806600	5	172914939	G	A	-0.0095	0.0017	3.29997e-08
rs6556301	5	176527577	T	G	-0.0111	0.0018	4.09996e-10
rs2228213	6	12124855	A	G	-0.0139	0.0017	4.60045e-16
rs9367368	6	13189275	C	T	-0.0121	0.0018	1e-11
rs9379827	6	26153335	A	C	-0.0132	0.0019	6.89922e-12
rs9370261	6	53939516	T	C	0.0231	0.0042	3.40001e-08
rs947612	6	73738661	A	G	-0.0116	0.002	5.60003e-09
rs2246012	6	131898208	C	T	0.0158	0.0022	3.10027e-13
rs1885728	6	5977833	A	G	0.0108	0.0019	1e-08
rs3828783	6	33767727	A	G	-0.0165	0.0021	5.60015e-15
rs2744974	6	34579431	T	C	0.0249	0.0018	1.39991e-45
rs765875	6	143185683	T	C	-0.0121	0.0017	2.99985e-12
rs3806114	6	20482335	A	G	-0.0113	0.0018	3.40001e-10
rs987237	6	50803050	G	A	0.0409	0.0021	9.30037e-84
rs1327259	6	51177811	G	A	-0.0155	0.0018	1.69981e-18
rs9688431	6	73922654	C	T	-0.0231	0.0035	2.39994e-11
rs9294260	6	83433228	A	G	0.0147	0.0016	1.80011e-19
rs2357760	6	120213880	A	G	0.0145	0.0017	6.79986e-17
rs2875762	6	124925032	C	G	0.0139	0.002	1.20005e-11
rs1268065	6	126042783	A	G	-0.0102	0.0017	1e-09
rs262130	6	142853486	T	C	0.0127	0.0023	1.79999e-08
rs4495304	6	31080718	C	T	-0.0194	0.0033	5e-09
rs2033529	6	40348653	G	A	0.0205	0.0018	1.9002e-30
rs3749897	6	42532102	T	C	0.0122	0.0018	8.4004e-12
rs1266874	6	51779638	G	A	0.014	0.0018	9.79941e-15
rs7761673	6	70357368	A	T	-0.0126	0.0021	1.89998e-09
rs200810	6	97922184	C	T	-0.0136	0.0017	5.50047e-16
rs9375702	6	130384187	T	C	-0.0115	0.0019	7.90005e-10
rs9362662	6	90296588	G	A	-0.0112	0.0017	1.2e-10
rs901630	6	98539519	T	C	-0.0146	0.0017	1.9002e-18
rs17789218	6	100600097	C	T	0.013	0.0019	7.39946e-12
rs156201	6	104847441	C	G	0.0123	0.002	5.80003e-10
rs3800229	6	108996963	T	G	0.0175	0.0018	1.39991e-22
rs1538247	6	153395344	C	T	0.0108	0.0019	1e-08
rs9478671	6	155987825	G	A	0.012	0.0021	1.7e-08
rs486359	6	160774441	C	G	0.0112	0.0017	1.59993e-11
rs13191362	6	163033350	G	A	-0.0236	0.0025	5.90065e-21
rs17207196	7	75101065	T	C	-0.0221	0.0018	2.09991e-35
rs3807645	7	77830091	A	G	-0.0166	0.0021	2.39994e-15
rs11496125	7	103417557	T	C	0.0169	0.0017	2.99985e-22
rs10247983	7	114590228	A	G	0.0201	0.0033	1.7e-09
rs3800637	7	137403432	C	T	0.0115	0.0018	5.1e-10
rs2907948	7	150638484	A	G	-0.0141	0.0019	1.29987e-13
rs1830074	7	6718674	C	T	0.0115	0.0019	1.40001e-09
rs4307239	7	24354300	G	A	0.0115	0.0017	3.90032e-11
rs12718572	7	50573325	T	C	-0.0117	0.0018	2.99985e-11
rs38314	7	70067315	A	G	-0.012	0.0017	4.70002e-12
rs13240600	7	99064466	G	A	-0.0204	0.0024	3.50026e-17
rs7788008	7	112972483	A	G	-0.0157	0.0017	1.10002e-19
rs6461115	7	2103668	G	A	-0.0144	0.0019	1.20005e-13
rs4722398	7	3125220	T	C	0.0158	0.0025	3.59998e-10
rs10248136	7	39077397	T	C	-0.0097	0.0017	2e-08
rs202240867	7	39448936	T	C	-0.0121	0.0018	3.29989e-11
rs11505821	7	76818677	T	A	0.0311	0.0035	2.70023e-19
rs7811342	7	138794618	C	T	-0.0197	0.0029	1.10002e-11
rs10243319	7	147674678	C	T	-0.0107	0.0018	1.2e-09
rs774246	7	26990816	G	A	0.0153	0.0025	5.39995e-10
rs215634	7	32369148	G	A	-0.0152	0.0018	2.60016e-17
rs10269783	7	49616203	A	G	0.0133	0.0017	1.39991e-15
rs7780752	7	93241640	C	T	0.0139	0.0018	1e-14
rs10953740	7	113460282	G	A	-0.0153	0.0017	1e-18
rs2283093	7	126721231	T	C	0.0127	0.0021	3.09999e-09
rs2543132	8	15536311	C	G	0.0146	0.0022	5.00035e-11
rs1421334	8	30865733	C	A	-0.0125	0.0018	1e-12
rs7826312	8	32400115	C	T	0.0104	0.0017	4.90004e-10
rs12546578	8	85085268	A	T	0.0146	0.002	1e-13
rs12680842	8	95582606	G	A	-0.0133	0.0018	4.40048e-14
rs12675063	8	132879047	T	A	0.0156	0.0026	1.29999e-09
rs4072917	8	143300279	A	G	0.0115	0.0018	6.89922e-11
rs7844647	8	34503776	C	T	-0.0123	0.0018	2.80027e-11
rs13250058	8	112270826	T	G	0.0112	0.0018	2.90001e-10
rs6985109	8	10761585	A	G	-0.0177	0.0017	1.50003e-26
rs17119937	8	14502274	C	T	0.0212	0.0036	5.60003e-09
rs6471941	8	62117973	A	G	0.0156	0.0021	3.10027e-13
rs12334877	8	67194171	A	G	-0.0144	0.0022	7.70016e-11
rs1431659	8	73439070	G	A	-0.0196	0.0019	6.00067e-24
rs7819514	8	93204442	A	G	-0.0107	0.0018	5.69994e-09
rs2694047	8	116750548	G	A	0.0188	0.002	3.90032e-21
rs11781699	8	118863061	C	T	0.0132	0.0021	3.09999e-10
rs13263601	8	14095900	C	A	0.0154	0.0018	2.19989e-17
rs1982441	8	28021769	T	G	0.0175	0.0026	7.00003e-12
rs17405819	8	76806584	C	T	-0.0215	0.0018	4.30031e-33
rs7037266	9	6942940	A	C	-0.0112	0.0018	3.50002e-10
rs1948080	9	11852043	G	T	-0.0137	0.0018	1.10002e-14
rs10962550	9	16720329	C	G	0.0182	0.0022	6.20012e-16
rs10971709	9	33804813	T	C	0.0132	0.0021	6.19998e-10
rs3829849	9	129390800	T	C	0.0098	0.0017	5.89997e-09
rs10858334	9	137989785	G	C	0.0143	0.0026	2.69998e-08
rs1412235	9	28410996	C	G	0.0246	0.0017	6.00067e-45
rs1472169	9	37209396	T	C	-0.0139	0.0018	2.80027e-15
rs7024334	9	109072075	G	T	-0.0138	0.002	3.10027e-12
rs10984756	9	122651784	G	C	0.0174	0.0029	1.09999e-09
rs10968114	9	27800007	C	A	-0.0113	0.0017	6.09958e-11
rs7025938	9	103088321	G	C	0.0166	0.0019	3.69999e-19
rs9408882	9	118664402	A	G	-0.0093	0.0016	1.29999e-08
rs2174307	9	73791849	C	G	0.0121	0.0017	4.90004e-12
rs10867256	9	81367391	T	C	-0.0118	0.0017	8.69961e-12
rs13287131	9	92119579	C	T	0.0123	0.002	6.80002e-10
rs7869771	9	94180627	C	A	-0.014	0.0019	4.90004e-13
rs9650755	9	96484342	G	A	0.0154	0.002	2.80027e-15
rs380857	9	101491066	A	C	-0.0151	0.0027	3.59998e-08
rs1535660	9	10371073	C	T	-0.0147	0.0025	5.19996e-09
rs4740619	9	15634326	C	T	-0.0186	0.0016	2.29985e-30
rs10811871	9	23200766	G	A	-0.0108	0.0018	1.6e-09
rs1187352	9	87293457	C	T	0.0119	0.0018	6.00067e-11
rs1928295	9	120378483	C	T	-0.0141	0.0016	5.40008e-18
rs7871866	9	131027982	C	G	0.0187	0.0024	2.29985e-14
rs12098284	10	76047464	T	C	0.0178	0.0026	1.80011e-11
rs11251352	10	2585792	G	A	0.0109	0.0018	7.00003e-10
rs12779328	10	12943973	T	C	0.0105	0.0019	4.49997e-08
rs10795422	10	16759312	G	A	0.0139	0.0019	9.30037e-14
rs1624134	10	34834482	C	G	0.0101	0.0018	1.09999e-08
rs2163188	10	65314711	C	G	0.0131	0.0017	1.99986e-14
rs7899106	10	87410904	G	A	0.0331	0.0037	1e-18
rs7903146	10	114758349	T	C	-0.0181	0.0018	1.29987e-23
rs7084454	10	21821274	A	G	0.0193	0.0019	4.00037e-25
rs12762034	10	33969931	C	T	0.024	0.0032	7.29962e-14
rs3977755	10	104420210	T	C	-0.0135	0.0019	5.90065e-13
rs3904244	10	27361527	A	T	0.0155	0.0025	4.30002e-10
rs1937683	10	53679060	T	C	0.0109	0.0018	3.2e-09
rs17113297	10	102395982	T	C	0.0166	0.0021	2.09991e-15
rs17636031	10	126594078	C	T	0.016	0.0019	1.20005e-17
rs999889	10	84279949	A	G	-0.0108	0.0019	1.40001e-08
rs10887578	10	88096047	C	G	0.0128	0.0017	1.59993e-13
rs577525	10	99769388	C	T	0.0166	0.0017	9.70063e-22
rs1681740	10	118564313	C	A	-0.0115	0.0018	1.09999e-10
rs845084	10	125220036	A	G	0.014	0.002	1.29987e-12
rs4880341	10	133992689	T	C	-0.0118	0.0017	1.10002e-11
rs4757144	11	13331226	A	G	0.0169	0.0018	5.60015e-22
rs6265	11	27679916	T	C	-0.0412	0.0021	1e-86
rs7102454	11	65594820	C	T	0.0158	0.0018	2.39994e-18
rs592483	11	69445173	T	C	-0.0147	0.0017	1.99986e-18
rs349088	11	84814393	A	C	-0.0128	0.0017	1.80011e-13
rs7358465	11	89990280	T	C	0.0103	0.0019	2.99999e-08
rs2605603	11	93221105	A	G	-0.0103	0.0016	2.5e-10
rs10750215	11	122505344	T	G	0.0108	0.0017	1.29999e-10
rs4936175	11	132641959	C	T	0.0122	0.0017	1.39991e-12
rs12416812	11	888632	A	G	0.0111	0.0016	6.09958e-12
rs10832778	11	17394073	G	C	0.0125	0.0017	1.29987e-13
rs2065418	11	30422068	G	T	-0.0166	0.0018	3.59998e-20
rs10768994	11	43936945	C	T	-0.0114	0.0017	6.4003e-12
rs6591407	11	56914157	A	C	-0.0118	0.0021	1.89998e-08
rs4937870	11	112826709	G	A	-0.0109	0.0019	8.79995e-09
rs7925214	11	130794253	T	C	0.0147	0.0018	4.40048e-17
rs491711	11	28742220	C	A	-0.0115	0.0019	1.09999e-09
rs10742752	11	45438374	C	T	0.0124	0.0017	1.10002e-13
rs7117238	11	78040259	A	G	-0.0131	0.0022	2.5e-09
rs4310573	11	97855562	T	C	0.0116	0.0021	3.50002e-08
rs1048932	11	115044850	A	C	-0.016	0.0017	3.80014e-22
rs4929923	11	8639200	C	T	0.0181	0.0017	7.19946e-27
rs4237643	11	43648368	G	T	-0.0223	0.0019	4.30031e-33
rs685870	11	64111928	C	T	0.012	0.0019	2.39999e-10
rs11030618	11	29243293	T	C	0.011	0.0017	2.39999e-10
rs7124681	11	47529947	A	C	0.0263	0.0016	3.19963e-58
rs1465900	11	76473138	C	A	-0.0125	0.002	4.79999e-10
rs1784460	11	118938371	A	T	0.0132	0.0018	8.99912e-14
rs12364470	11	134601012	G	T	0.0178	0.0022	1.10002e-15
rs2429150	12	2152655	C	A	0.0111	0.0018	2.69998e-10
rs7970953	12	24075508	A	G	0.0135	0.0018	9.79941e-14
rs10878946	12	69642315	T	C	-0.0141	0.0019	3.59998e-13
rs11066188	12	112610714	A	G	-0.012	0.0017	8.10028e-13
rs11615578	12	121714935	T	C	0.013	0.002	8.10028e-11
rs11170468	12	39430048	C	A	-0.0123	0.0019	1.89998e-10
rs7138803	12	50247468	A	G	0.03	0.0017	2.29985e-71
rs705704	12	56435412	A	G	-0.0131	0.0018	1.9002e-13
rs11105839	12	91237920	A	T	-0.0109	0.0017	1.09999e-10
rs7488867	12	103699685	T	C	-0.0204	0.002	8.4004e-24
rs10492229	12	110602173	T	C	0.0142	0.0019	7.70016e-14
rs4148866	12	123425575	T	C	0.0098	0.0018	4e-08
rs2306537	12	133423695	G	A	0.0133	0.0019	8.69961e-13
rs12422552	12	14413931	C	G	-0.0134	0.002	1.59993e-11
rs2608703	12	41846769	A	C	0.0142	0.0017	1.9002e-16
rs12299814	12	90216146	A	C	-0.0157	0.002	5.19996e-15
rs2943465	12	19265921	C	T	0.0248	0.0039	2e-10
rs11173522	12	60953472	A	C	0.0128	0.0021	1.09999e-09
rs11115176	12	82465797	C	T	-0.0121	0.0019	2e-10
rs4842491	12	89905537	T	C	0.0098	0.0018	4e-08
rs11609659	12	108296260	C	T	-0.0154	0.002	2.19989e-14
rs12369179	12	122963550	T	C	-0.0359	0.0031	2.49977e-31
rs11611246	12	939480	T	G	0.024	0.002	5.00035e-32
rs1843328	12	17111188	A	C	-0.0099	0.0017	7.90005e-09
rs7318817	13	28617708	T	C	-0.0155	0.0018	2.70023e-18
rs1927790	13	96922191	C	T	0.0148	0.0016	1.80011e-19
rs9522285	13	112230701	A	G	0.0127	0.0017	2.49977e-13
rs6561943	13	58356761	T	C	0.0119	0.0019	4.20001e-10
rs9300422	13	98223320	G	A	-0.0103	0.0018	4e-09
rs7334078	13	99120484	C	T	-0.0121	0.0019	2.19999e-10
rs1218822	13	28011963	A	G	0.0168	0.0017	1.9002e-22
rs7983065	13	33380786	T	C	-0.0148	0.0017	8.9002e-18
rs12429545	13	54102206	A	G	0.0316	0.0025	9.60064e-38
rs8181823	13	65477940	C	A	0.0127	0.002	4.09996e-10
rs9547153	13	85903717	G	A	0.0098	0.0017	8.70001e-09
rs1112613	13	53651850	A	G	-0.0133	0.0023	3.40001e-09
rs9538162	13	59265043	C	T	-0.0156	0.0018	4.79954e-19
rs1144387	13	78365190	C	G	0.0098	0.0017	1.6e-08
rs7998796	13	81020036	G	A	0.0105	0.0018	1.09999e-08
rs2479958	13	111984244	G	A	-0.0154	0.0018	1.50003e-17
rs17446257	13	40749213	A	G	0.0153	0.0026	2.90001e-09
rs9571687	13	67472713	A	C	-0.0129	0.0018	2.80027e-12
rs1330052	13	86536006	G	C	0.0132	0.0018	1.50003e-13
rs3007105	14	47367616	T	C	0.0142	0.0017	1.10002e-17
rs4981693	14	29680331	A	G	0.0206	0.002	6.90081e-24
rs226000	14	30488699	T	C	0.0119	0.0022	3.59998e-08
rs3902951	14	69789755	G	T	0.0134	0.002	7.00003e-12
rs1285997	14	91513029	G	C	0.0142	0.0019	1.20005e-13
rs9989141	14	94006257	T	C	0.0162	0.0017	3.59998e-21
rs709400	14	104149475	G	A	-0.015	0.0017	4.60045e-19
rs7148846	14	40133821	G	T	0.0124	0.0022	2.19999e-08
rs4430672	14	63094407	C	T	-0.0127	0.0022	3.89996e-09
rs217671	14	62360464	G	A	0.0144	0.0019	1.29987e-13
rs768840	14	73143457	A	G	0.0114	0.0018	2e-10
rs7144011	14	79940383	T	G	0.0282	0.002	5.19996e-47
rs12888545	14	88308044	G	A	0.0136	0.002	9.09913e-12
rs10132280	14	25928179	A	C	-0.0223	0.0018	5.60015e-35
rs872281	14	40834177	T	C	-0.0151	0.0023	4.70002e-11
rs12888955	14	103256877	A	G	-0.0178	0.0018	1.39991e-22
rs1836303	15	46539116	G	A	0.0116	0.0018	5.30029e-11
rs3736485	15	51748610	G	A	-0.0134	0.0016	2.49977e-16
rs339991	15	60913637	G	A	0.0124	0.0018	1.20005e-12
rs12593036	15	81058652	G	A	-0.0154	0.0019	3.80014e-16
rs4906908	15	27040082	G	T	0.0103	0.0017	2.5e-09
rs8036040	15	36402716	A	C	0.0109	0.0017	2.69998e-10
rs10518694	15	53072673	A	C	0.0146	0.0025	3.29997e-09
rs17238110	15	62150364	G	A	-0.0353	0.005	1.99986e-12
rs16953563	15	66686770	A	G	-0.0134	0.002	1.50003e-11
rs11855853	15	78012618	T	C	-0.0145	0.002	2.39994e-13
rs7172627	15	31877690	G	A	0.0117	0.0017	1.10002e-11
rs17311369	15	47709199	T	C	-0.0104	0.0019	3.09999e-08
rs13329567	15	68104367	T	C	-0.0293	0.002	1e-50
rs7181498	15	95271404	C	T	-0.0163	0.0018	1e-19
rs12905439	15	99521883	G	C	-0.0118	0.0018	1.40001e-10
rs9806742	15	73051219	A	G	0.0208	0.0026	1.39991e-15
rs12914489	15	74187937	A	G	0.0165	0.0026	3.79997e-10
rs8027205	15	98280959	G	C	-0.0108	0.0018	1.40001e-09
rs12448257	16	3599655	A	G	0.0184	0.002	8.10028e-20
rs879620	16	4015729	T	C	0.0231	0.0018	5.30029e-38
rs9926784	16	19941968	C	T	-0.0258	0.0021	9.8992e-35
rs9927848	16	23833071	A	C	-0.0122	0.002	6.4e-10
rs1477199	16	53712135	G	A	0.0228	0.0024	9.3994e-22
rs825688	16	73595718	T	C	-0.0095	0.0017	4.70002e-08
rs2361988	16	398151	C	T	-0.0155	0.002	5.19996e-15
rs1896767	16	62838304	A	G	-0.0109	0.0017	2.39999e-10
rs4786903	16	6697104	G	A	0.0125	0.002	3.50002e-10
rs7196720	16	24534662	C	T	-0.0129	0.0017	7.29962e-14
rs3814883	16	29994922	T	C	0.0232	0.0017	1.10002e-40
rs8047395	16	53798523	A	G	0.0642	0.0017	1e-200
rs12922346	16	82438337	C	G	0.0136	0.002	1e-11
rs4783830	16	54255346	A	G	-0.0105	0.0019	2.39999e-08
rs889398	16	69556715	T	C	-0.0196	0.0016	1.29987e-32
rs12933482	16	72189604	G	A	0.0186	0.0028	4.90004e-11
rs7206608	16	82872628	G	C	0.0132	0.0019	1.29987e-12
rs7498665	16	28883241	G	A	0.0271	0.0017	5.60015e-60
rs6500208	16	49011249	A	G	0.014	0.002	4.10015e-12
rs756717	16	72996162	A	G	-0.0148	0.0017	5.40008e-18
rs4516268	17	1846831	A	C	-0.0217	0.0021	5.19996e-25
rs4986044	17	21261560	T	C	-0.0164	0.0016	3.29989e-23
rs208015	17	46252346	C	T	-0.0356	0.0034	1.39991e-25
rs4968656	17	61616959	G	A	0.0116	0.0019	8.19993e-10
rs12939549	17	78611724	G	A	-0.018	0.0016	2.70023e-28
rs12936083	17	4801887	G	A	0.0139	0.0019	4.10015e-13
rs12150665	17	34914787	C	T	-0.0162	0.0017	1.59993e-22
rs2411182	17	35059718	A	G	0.0123	0.0019	7.70016e-11
rs962273	17	46978353	C	T	0.0137	0.0019	2.60016e-13
rs3935648	17	79085335	G	C	-0.0125	0.0022	6.80002e-09
rs1075901	17	15943910	C	T	0.0121	0.0016	1.20005e-13
rs7222349	17	42304644	A	G	0.0115	0.0018	3.29997e-10
rs391300	17	2216258	C	T	-0.0119	0.0017	3.10027e-12
rs11656076	17	31464270	A	G	-0.0142	0.0021	5.60015e-12
rs8071182	17	55336155	A	G	0.0133	0.0022	2.1e-09
rs12602912	17	65870073	T	C	0.0176	0.0021	9.8992e-18
rs8097672	18	1839601	T	A	0.02	0.0025	8.4004e-16
rs1430387	18	58227112	C	T	-0.0114	0.0017	5.79963e-11
rs9783858	18	42534584	T	C	0.0091	0.0017	3.29997e-08
rs8097783	18	58051294	A	G	-0.0389	0.0031	7.19946e-36
rs17710386	18	63461201	C	T	0.0126	0.0018	1e-12
rs11150911	18	73498528	C	A	-0.0133	0.0018	4.70002e-13
rs4800191	18	22461398	C	G	0.0103	0.0017	2.5e-09
rs1365466	18	36182440	T	C	-0.0137	0.0019	3.29989e-13
rs559231	18	39644247	T	G	0.0135	0.0018	2.39994e-14
rs663129	18	57838401	A	G	0.0545	0.0019	1.59956e-178
rs1241986	18	6873954	A	G	-0.0139	0.0024	1.09999e-08
rs7239575	18	21120035	C	T	-0.0202	0.0017	7.39946e-32
rs1158805	18	40736590	A	C	-0.0137	0.0018	1.20005e-14
rs8090983	18	52586691	G	A	0.0118	0.0018	2e-10
rs9951619	18	56882326	G	T	0.0156	0.002	1.39991e-15
rs287104	19	34290995	A	G	0.0115	0.0017	4.40048e-11
rs895330	19	4060707	G	C	-0.0201	0.0023	5.50047e-19
rs273504	19	18215247	G	A	0.0153	0.0018	4.40048e-18
rs17724992	19	18454825	G	A	-0.0183	0.0019	1e-22
rs11880870	19	18830704	G	A	-0.0189	0.0017	1e-28
rs1982725	19	30618771	T	C	0.0097	0.0017	3.29997e-08
rs11084553	19	31019780	G	A	-0.021	0.0024	1.80011e-18
rs11672660	19	46180184	T	C	-0.034	0.0021	1.69981e-60
rs9304665	19	47602577	A	T	0.0229	0.002	2.90001e-29
rs10408324	19	51774806	T	C	-0.0124	0.0019	9.49948e-11
rs12981256	19	1865901	A	G	0.0142	0.0018	1.10002e-15
rs998732	19	19378671	G	A	-0.0171	0.0022	1.99986e-14
rs17513613	19	30286822	C	T	0.0186	0.0018	3.59998e-26
rs769449	19	45410002	A	G	-0.0254	0.0027	2.29985e-20
rs6050446	20	25195509	G	A	0.0343	0.0047	4.40048e-13
rs11908637	20	47428485	A	G	-0.012	0.0021	4.90004e-09
rs6011457	20	61530915	A	T	-0.0116	0.0017	2.70023e-11
rs4813619	20	2815715	T	G	-0.0108	0.0018	2.30001e-09
rs1321432	20	6614691	C	A	0.0201	0.0018	3.50026e-29
rs4012234	20	32553047	G	T	0.0141	0.0018	9.8992e-16
rs2143253	20	41987392	A	G	-0.0188	0.0026	1.10002e-12
rs2425840	20	44904838	C	A	0.0119	0.0018	1.59993e-11
rs8123881	20	15819495	G	A	0.0196	0.0024	4.40048e-16
rs852056	20	17102860	C	T	-0.0128	0.002	1.79999e-10
rs1884389	20	1410582	T	C	-0.0103	0.0017	4e-09
rs2423668	20	12430673	C	T	-0.0105	0.0019	2.80001e-08
rs1409818	20	21381121	T	C	0.0201	0.0029	2.49977e-12
rs17806379	20	51107290	T	C	-0.0258	0.0022	1.50003e-30
rs6512302	20	62691550	C	G	0.0142	0.002	2.09991e-12
rs427943	21	46570896	C	A	0.017	0.0017	7.29962e-23
rs2832283	21	30690558	A	G	0.0115	0.002	5.80003e-09
rs13047416	21	40309436	G	C	-0.0154	0.0018	2.19989e-17
rs2836964	21	40631006	C	T	-0.011	0.0018	1.29999e-09
rs4818225	21	42629895	G	A	0.0117	0.0018	2.30001e-10
rs175165	22	20116015	G	T	-0.0103	0.0018	5.19996e-09
rs9615905	22	48875699	T	C	0.011	0.0017	2.69998e-10
rs11538	22	18220831	G	A	0.0135	0.0023	3.29997e-09
rs6712	22	50637922	C	G	0.0138	0.0025	4.39997e-08
rs138289	22	32182708	T	A	-0.0103	0.0017	3.29997e-09
rs2285178	22	38205989	C	T	0.0112	0.0019	9.40005e-09
rs4820408	22	40604945	G	T	-0.0151	0.0017	2.09991e-19

## Sheet: Table S5
Supplementary table S5: The characteristics of SNPs adopted as instrumental variables of smoking
SNP	Chr	Pos	EA	NEA	Beta	SE	P value
rs3001723	1	44037685	A	G	0.0335118	0.0038983	8.12082e-18
rs7555507	1	73766037	T	C	-0.0241444	0.00355604	1.13999e-11
rs6669839	1	50625979	T	C	0.0260041	0.0043955	3.36001e-09
rs12042107	1	91196176	C	T	-0.0222834	0.0035682	4.21998e-10
rs2186122	1	66470206	T	A	0.0260573	0.00358602	3.60994e-13
rs301805	1	8481016	G	T	0.0214679	0.00361329	2.80001e-09
rs12025237	1	154205120	C	A	-0.0329992	0.00533915	6.52004e-10
rs2050586	1	87905828	C	G	-0.0205467	0.00370828	2.99999e-08
rs2046850	1	210304319	T	C	-0.0248139	0.00447842	3.02998e-08
rs6728726	2	623976	C	T	0.0354486	0.00473279	6.72977e-14
rs78411160	2	58171220	C	A	0.0205357	0.00365894	2.03002e-08
rs6433897	2	182034448	C	T	0.0224483	0.00405809	3.16002e-08
rs266047	2	104088751	A	G	-0.0305098	0.00373855	3.3597e-16
rs4674993	2	226332033	G	A	-0.0252122	0.00443619	1.31999e-08
rs578584	2	45143175	T	A	0.0286801	0.00359627	1.50003e-15
rs35702515	2	137542847	T	G	0.0252442	0.00423093	2.43002e-09
rs13030994	2	146143090	A	G	0.0360925	0.0035563	3.56041e-24
rs12474587	2	162802993	T	G	0.0276329	0.00358234	1.24997e-14
rs2107300	2	200937901	G	C	-0.027201	0.00492533	3.27002e-08
rs7585579	2	60024857	G	C	0.0223996	0.0037281	1.88001e-09
rs1445649	2	155682556	C	T	0.0239932	0.00356484	1.67996e-11
rs6788098	3	85624131	T	A	-0.0313461	0.00368905	1.90985e-17
rs12632110	3	50224225	G	A	-0.0233768	0.00375292	4.78002e-10
rs11712680	3	75009019	C	A	-0.0270476	0.00457843	3.51002e-09
rs1154693	3	117804154	G	A	0.0326217	0.00491232	3.12033e-11
rs66680800	3	85985324	T	G	-0.0202716	0.00365268	2.83002e-08
rs1869243	3	5724536	C	T	0.0197411	0.00356289	2.97002e-08
rs9835772	3	85766025	T	A	0.0240472	0.00414237	6.32004e-09
rs962625	4	28473524	G	A	0.0237181	0.00403803	4.36999e-09
rs993700	4	67825894	C	T	-0.025928	0.00429163	1.52999e-09
rs13145728	4	140927812	C	G	-0.0232512	0.00366263	2.13998e-10
rs10001365	4	147797214	A	G	-0.0249918	0.00364155	6.64967e-12
rs1160685	4	94052854	G	C	0.0207724	0.00358893	7.19996e-09
rs6893752	5	60374912	G	A	-0.0240995	0.00407356	3.24997e-09
rs12186738	5	103816655	T	G	-0.0332644	0.00502051	3.41979e-11
rs1385108	5	154839646	T	C	0.0246617	0.00415673	2.99999e-09
rs4044321	5	166989513	G	A	-0.0278417	0.00371058	6.07995e-14
rs4352629	5	87756821	T	C	-0.0275284	0.00356881	1.22011e-14
rs72789632	5	106834363	T	C	-0.0328856	0.00528628	5.01996e-10
rs9401770	6	98748008	A	G	0.0277307	0.003986	3.46976e-12
rs222449	6	52916062	T	A	-0.0253208	0.00442796	1.07999e-08
rs3800227	6	108994161	G	A	0.0228121	0.00405809	1.93001e-08
rs10498846	6	67405337	T	C	0.0206103	0.00355561	6.62003e-09
rs240963	6	111644332	C	T	-0.0410444	0.00483712	2.16023e-17
rs12333760	7	99185406	C	T	-0.0290467	0.00480127	1.43999e-09
rs10233018	7	117523709	G	A	0.027069	0.00355741	2.74979e-14
rs10279261	7	133589846	A	G	-0.0214194	0.00366263	5e-09
rs10260968	7	1889773	A	G	-0.0203218	0.00360938	1.75001e-08
rs12112638	7	69735251	G	A	-0.024526	0.00404299	1.33999e-09
rs4236259	7	1708080	G	T	-0.0247689	0.00355661	3.34965e-12
rs2140114	7	3407568	T	C	-0.0232591	0.00373402	4.70002e-10
rs3801289	7	96638267	C	A	-0.0220618	0.00373982	3.73999e-09
rs1565735	8	27426077	A	T	-0.037618	0.0044613	3.41979e-17
rs1899896	8	93201036	T	C	0.0264481	0.00388691	1.03992e-11
rs13261666	8	59814666	T	G	-0.0268946	0.00355604	3.90032e-14
rs12545053	8	65073605	G	A	0.0202808	0.00363668	2.43002e-08
rs2631024	8	91995577	G	A	-0.0229645	0.00402823	1.17999e-08
rs4543592	9	3014254	C	T	0.0219314	0.00356244	7.46002e-10
rs2378662	9	86707289	A	G	0.0209482	0.00356645	4.15997e-09
rs10114490	9	11070165	A	G	-0.0255148	0.00453171	1.81001e-08
rs10905461	10	8803551	C	T	-0.0239554	0.00414505	7.35005e-09
rs7921378	10	63674885	C	G	-0.0254601	0.00355815	8.26038e-13
rs12356821	10	104563808	C	G	0.03937	0.0050491	6.27047e-15
rs10159545	10	21766969	G	C	0.0262501	0.00372727	1.83992e-12
rs9423279	10	125680419	G	C	-0.0205132	0.00370828	3.21004e-08
rs7938812	11	112911004	G	T	0.0437914	0.00363668	2.71019e-33
rs6265	11	27679916	T	C	-0.0317863	0.00457843	3.76964e-12
rs7929518	11	85980958	G	A	0.0242377	0.00428466	1.55998e-08
rs4523689	11	7950797	G	A	-0.0206091	0.00364321	1.54999e-08
rs11057005	12	16748721	G	A	-0.0209298	0.00357892	4.84998e-09
rs4759228	12	56508409	C	G	-0.0216913	0.00393413	3.57998e-08
rs7969559	12	69655167	G	A	-0.0243756	0.00395946	7.31004e-10
rs1971318	12	121389500	T	C	0.0285074	0.00492533	7.05992e-09
rs7322872	13	100548329	T	C	-0.0255713	0.00433474	3.57998e-09
rs3904512	13	38357471	A	G	-0.0211589	0.0035765	3.22998e-09
rs9540729	13	66947124	T	A	-0.0195522	0.00355789	3.81997e-08
rs76214862	14	29500130	C	A	-0.0249903	0.00454745	3.98997e-08
rs12441907	15	83922387	A	C	-0.0292051	0.00452262	1.06001e-10
rs1435741	15	47935843	A	G	0.0294151	0.00359095	2.63998e-16
rs4785836	16	65604652	C	T	-0.0204704	0.00365894	2.26001e-08
rs7197072	16	717085	T	C	-0.0247672	0.0041686	2.77e-09
rs1050847	16	87443734	T	C	-0.0216231	0.00358893	1.67001e-09
rs4781977	16	17572674	C	T	-0.0238668	0.00436473	4.54004e-08
rs11078713	17	7795972	G	A	-0.0201721	0.00360561	2.22998e-08
rs7224742	17	30657058	T	C	-0.0207099	0.00365532	1.43001e-08
rs11658881	17	2072949	G	A	0.0201357	0.00361066	2.43002e-08
rs6508144	18	50026142	G	C	-0.0206935	0.00358602	7.97003e-09
rs11872397	18	72535282	A	G	-0.0247725	0.00409477	1.43001e-09
rs72896886	18	42632652	C	G	-0.0268885	0.00483712	2.74998e-08
rs76608582	19	4474725	A	C	-0.0495575	0.00825958	1.93999e-09
rs1555445	20	31175258	T	A	0.0225548	0.0038234	3.64998e-09
rs117143374	21	40555561	C	T	0.0292897	0.00526909	2.76001e-08
rs134529	22	28781758	C	T	-0.019984	0.00366078	4.84998e-08

## Sheet: Table S6
Supplementary table S6: The characteristics of SNPs adopted as instrumental variables of alcoholic drink
SNP	Chr	Pos	EA	NEA	Beta	SE	P value
rs28680958	1	173848808	A	G	-0.0135848	0.0023684	9.78003e-09
rs1260326	2	27730940	C	T	0.023812	0.00198433	3.32966e-33
rs6739804	2	63269604	C	T	-0.0129688	0.00208202	4.71998e-10
rs75120545	2	44271496	T	C	-0.0327862	0.00567307	7.58997e-09
rs71404478	2	144272376	T	C	-0.0125899	0.00201085	3.83001e-10
rs494904	2	45141180	C	T	0.0150848	0.00196055	1.40994e-14
rs9835772	3	85766025	T	A	0.0132042	0.00224155	3.89996e-09
rs28732378	3	85403892	G	A	-0.0167274	0.00219076	2.23975e-14
rs16854020	4	42117559	A	G	0.018083	0.0029068	4.82003e-10
rs78234152	4	100279889	A	G	0.0276538	0.00307075	2.18022e-19
rs331939	4	143654889	A	G	-0.0119016	0.00202921	4.49997e-09
rs1229984	4	100239319	C	T	0.188115	0.00617852	1e-200
rs13107325	4	103188709	T	C	-0.0364548	0.00391286	1.22999e-20
rs28712821	4	39413780	A	G	0.0283339	0.00197411	1.10002e-46
rs55872084	5	155902003	T	G	0.0127314	0.0022684	1.98002e-08
rs6969458	7	153489725	A	G	0.0127063	0.00193545	5.19996e-11
rs2299409	7	103812171	A	G	-0.0105546	0.00193346	4.79999e-08
rs10085696	7	69783020	G	A	-0.0160517	0.00249471	1.24e-10
rs28601761	8	126500031	G	C	0.0112989	0.00195507	7.59994e-09
rs55932213	9	108755622	G	A	0.0124767	0.002216	1.79999e-08
rs4309187	11	113412443	C	A	0.0147908	0.00208756	1.36994e-12
rs17542254	11	113655696	G	A	0.0131418	0.00214605	8.96004e-10
rs2049045	11	27694241	C	G	-0.0137683	0.00250539	3.97e-08
rs4752999	11	47428565	T	C	-0.0145643	0.00207008	2.03002e-12
rs1387766	12	92081800	A	G	-0.010827	0.00198336	4.79005e-08
rs28929474	14	94844947	T	C	-0.0476809	0.00713966	2.39001e-11
rs962961	14	57281154	T	C	-0.0121885	0.00205146	2.78003e-09
rs11860773	16	73912503	C	T	-0.0150051	0.00244381	8.35007e-10
rs153106	16	28526897	C	T	-0.0136118	0.00195858	3.62994e-12
rs13332432	16	85721809	G	C	0.014005	0.00214072	5.94019e-11
rs79616692	16	72338507	C	G	0.0188085	0.00315231	2.38002e-09
rs76640332	17	44189858	A	G	-0.0210081	0.00238944	1.46994e-18
rs34121753	17	7733833	G	A	0.0110694	0.00195072	1.38998e-08
rs676388	19	49211969	C	T	0.0150976	0.00193147	5.49035e-15
rs6106989	20	25027630	A	G	0.0108994	0.00198336	3.80996e-08

## Sheet: Table S7
Supplementary table S7: The characteristics of SNPs adopted as instrumental variables of strenuous sports
SNP	Chr	Pos	EA	NEA	Beta	SE	P value
rs1200154	1	169093101	A	G	0.00628507	0.00114355	3.89996e-08
rs2994326	1	243651026	C	T	0.00796105	0.00145523	4.49997e-08
rs288070	2	210408477	A	G	0.0105989	0.00188621	1.89998e-08
rs62253088	3	85400801	C	T	-0.010885	0.00119786	1e-19
rs7627864	3	49926613	G	C	-0.00655321	0.0011344	7.59994e-09
rs4865667	5	50748173	T	C	-0.00661328	0.00115524	1e-08
rs159544	5	60489247	G	A	0.00697447	0.00115035	1.29999e-09
rs10946808	6	26233387	G	A	0.00770783	0.00126135	9.90011e-10
rs1265178	6	31161229	A	G	-0.00731312	0.00132256	3.2e-08
rs896302	6	98806496	T	C	-0.00701349	0.00124452	1.7e-08
rs4411372	13	99130423	C	T	0.00702379	0.00125228	2e-08
rs75930676	14	71826547	C	T	0.0157735	0.00262843	2e-09
rs166840	17	19799698	A	G	-0.00764832	0.00115131	3.10027e-11
rs111901094	19	19513570	T	G	-0.0087724	0.00147943	2.99999e-09

## Sheet: Table S8
Supplementary table S8. MR results of IVW, weighted median, MR-Egger, contamination-mixture and MR-PRESSO methods from multiple exposures to Lung cancer risk.
	IVW			Weighted median			MR-PRESS			Contamination-mixture			MR-Egger
	OR	95%CI	P	OR	95%CI	P	OR	95%CI	P	OR	95%CI	P	OR	95%CI	P	Pheterogeneity	Ppleiotropy
Income	0.547117	0.39-0.77	0.000545684	0.605625	0.38-0.97	0.0401502	0.547117	0.40-0.74	0.000489218	0.382893	0.19-0.68	0.00511	0.159251	0.04-0.68	0.0183538	0.853242	0.0961589
Education	0.635671	0.53-0.76	4.7935e-07	0.692706	0.53-0.90	0.0063774	0.635671	0.54-0.75	1.42093e-07	0.398519	0.29-0.59	1.73e-05	0.622099	0.31-1.26	0.188549	0.940445	0.950694
Smoking	1.57883	1.33-1.88	2.10093e-07	1.68252	1.31-2.16	5.12435e-05	1.57883	1.34-1.86	5.72957e-07	2.15977	1.72-2.72	1.31e-07	1.76346	0.72-4.30	0.216176	0.686284	0.804929
Alcohol drink	1.5185	1.11-2.08	0.0094499	1.69357	1.11-2.58	0.0142121	1.5185	1.12-2.05	0.0110797	1.71601	1.17-2.48	0.0219	1.6006	1.03-2.49	0.0468149	0.550257	0.742791
BMI	1.22609	1.09-1.38	0.000567114	1.17835	0.97-1.44	0.107227	1.22609	1.09-1.38	0.000617941	1.37713	1.13-1.82	0.0018	1.14007	0.84-1.54	0.398232	0.125379	0.611979
Strenuous sports	0.212851	0.04-1.04	0.0556135	0.298479	0.04-2.30	0.245836	0.212851	0.07-0.64	0.0230181	0.168638	0.004-1.49	0.0936	1.37876	0.002-967.7	0.925838	0.850306	0.580555

## Sheet: Table S9
Supplementary table S9. MR results of IVW, weighted median, MR-Egger, contamination-mixture and MR-PRESSO methods from multiple exposures to Lung adenocarcinoma risk.
	IVW			Weighted median			MR-PRESS			Contamination-mixture			MR-Egger
	OR	95%CI	P	OR	95%CI	P	OR	95%CI	P	OR	95%CI	P	OR	95%CI	P	Pheterogeneity	Ppleiotropy
Income	0.538169	0.33-0.89	0.0157385	0.791182	0.38-1.63	0.525389	0.538169	0.33-0.87	0.0147109	0.440432	0.08-1.65	0.21	0.144206	0.01-1.97	0.154779	0.658894	0.320853
Education	0.757488	0.58-0.99	0.0395112	0.823168	0.55-1.22	0.336973	0.757488	0.59-0.98	0.0355584	0.516851	0.31-0.84	0.0126	0.587329	0.20-1.69	0.324204	0.708939	0.626168
Smoking	1.37764	1.06-1.80	0.0179658	1.30467	0.88-1.94	0.188396	1.37764	1.06-1.80	0.0204476	2.29332	1.58-4.35	0.00263	0.540526	0.14-2.11	0.378589	0.41376	0.173798
Alcohol drink	1.3078	0.65-2.65	0.455713	0.652966	0.23-1.84	0.420046	1.3078	0.65-2.64	0.461221	9.02501	0.24-30.57	0.162	0.251116	0.03-1.96	0.198618	0.568672	0.105381
BMI	0.932114	0.78-1.11	0.427266	0.855705	0.65-1.13	0.264758	0.932114	0.78-1.11	0.427664	1.03045	0..67-1.43	0.799	0.796265	0.51-1.25	0.325796	0.275308	0.462037
Strenuous sports	0.211247	0.02-2.30	0.202251	0.0861991	0.004-1.76	0.111055	0.211247	0.03-1.36	0.136306	0.0596059	0.002-8.94	0.174	0.002426	0.00-46.72	0.265838	0.796046	0.387118

## Sheet: Table S10
Supplementary table S10. MR results of IVW, weighted median, MR-Egger, contamination-mixture and MR-PRESSO methods from multiple exposures to Squamous cell lung cancer risk.
	IVW			Weighted median			MR-PRESS			Contamination-mixture			MR-Egger
	OR	95%CI	P	OR	95%CI	P	OR	95%CI	P	OR	95%CI	P	OR	95%CI	P	Pheterogeneity	Ppleiotropy
Income	0.468627	0.29-0.77	0.00266801	0.603218	0.30-1.21	0.156581	0.468627	0.29-0.76	0.00338326	0.275271	0.11-1.03	0.0556	0.0763068	0.009-0.66	0.0246721	0.679785	0.0984615
Education	0.419438	0.32-0.55	1.41886e-10	0.419922	0.28-0.63	3.83164e-05	0.419438	0.32-0.55	5.62818e-10	0.214381	0.10-0.36	1.31e-06	0.311233	0.11-0.90	0.0325388	0.433114	0.571142
Smoking	1.84107	1.42-2.39	5.01972e-06	2.03935	1.41-2.95	0.000145351	1.84107	1.44-2.36	6.41878e-06	3.06485	2.10-4.81	7.13e-06	4.92927	1.24-19.58	0.0262382	0.778949	0.158095
Alcohol drink	1.58394	0.98-2.56	0.0594255	1.73294	0.95-3.17	0.0738937	1.58394	1.00-2.50	0.0578876	1.58407	0.95-2.75	0.0756	1.87839	0.96-3.66	0.0742746	0.578174	0.47747
BMI	1.57739	1.33-1.87	2.0345e-07	1.67116	1..23-2.28	0.00112535	1.57739	1.34-1.86	1.05144e-07	2.05443	1.45-2.72	3.82e-05	1.72105	1.09-2.71	0.0196398	0.869632	0.684904
Strenuous sports	0.0446751	0.002-0.83	0.0369204	0.0505058	0.002-1.68	0.0946985	0.0446751	0.002-0.83	0.0634859	0.000717312	0.000-1.21	0.0572	1279.52	0.009-1.91E+8	0.269345	0.208673	0.117235

[truncated: 3 more sheets: Table S11, Table S12, Table S13]
